# Supplementary material for: The Role of the Dynamic Lung Extracellular Matrix Environment on Fibroblast Morphology and Inflammation
Source: Cells. 2022 Jan 6;11(2):185. doi: 10.3390/cells11020185 (PMC8773771; doi:10.3390/cells11020185)
Supplement: Supplementary file 1 [file cells-11-00185-s001.zip]

Archive with 1 entries (1 files):
- cells-1505531-supplementary.pdf
